# Supplementary material for: The Back Muscle Surface Electromyography-Based Fatigue Index: A Digital Biomarker of Human Neuromuscular Aging?
Source: Bioengineering (Basel). 2023 Feb 27;10(3):300. doi: 10.3390/bioengineering10030300 (PMC10045844; doi:10.3390/bioengineering10030300)
Supplement: Supplementary file 1 [file bioengineering-10-00300-s001.zip]

Archive with 1 entries (1 files):
- bioengineering-2143878-supplementary.pdf
